# Supplementary material for: Novel Pyrrolidinium-Functionalized Styrene-b-ethylene-b-butylene-b-styrene Copolymer Based Anion Exchange Membrane with Flexible Spacers for Water Electrolysis
Source: Membranes (Basel). 2023 Mar 13;13(3):328. doi: 10.3390/membranes13030328 (PMC10057012; doi:10.3390/membranes13030328)
Supplement: Supplementary file 1 [file membranes-13-00328-s001.zip]

Archive with 1 entries (1 files):
- membranes-2258556-supplementary.pdf
